# Supplementary material for: Comparative Proteomic Analysis of the PhoP Regulon in Salmonella enterica Serovar Typhi Versus Typhimurium
Source: PLoS One. 2009 Sep 10;4(9):e6994. doi: 10.1371/journal.pone.0006994 (PMC2736619; doi:10.1371/journal.pone.0006994)
Supplement: Table S1 — Spectral counts and statistical analyses of identified PhoP-regulated proteins across Salmonella strains and growth conditions. List of the identified PhoP-regulated proteins in our analysis across Salmonella strains and growth conditions with raw spectral counts and p-values. (0.04 MB XLS) [file pone.0006994.s001.xlsx]

## Sheet: Sheet1
Table S1: Spectral counts and statistical analyses of identified PhoP-regulated proteins across Salmonella strains and growth conditions.
					Ty2					CT18					Lt2					Ty800 (Ty2 phoPQ-)				Lt2phoPQ-
					Spectral Counts		Statistcal Analysis			Spectral Counts		Statistcal Analysis			Spectral Counts		Statistcal Analysis			Spectral Counts		Statistcal Analysis		Spectral Counts		Statistcal Analysis
Ct18 Locus	Ty2 Locus	LT2 Locus	Gene Name	Function	PhoP-Inducing	PhoP non-inducing	Raw p-Value	Benjamini-Hochberg p-Value	Significant*	PhoP-Inducing	PhoP non-inducing	Raw p-Value	Benjamini-Hochberg p-Value	Significant*	PhoP-Inducing	PhoP non-inducing	Raw p-Value	Benjamini-Hochberg p-Value	Significant*	PhoP-Inducing	PhoP non-inducing	Raw p-Value	Benjamini-Hochberg p-Value	PhoP-Inducing	PhoP non-inducing	Raw p-Value	Benjamini-Hochberg p-Value
STY0351	t2544	STM0306		probable outer membrane adhesin	226	31	1.37e-34	1.45e-05	X	59	0	7.662e-17	6.82594e-05	X	14	0	0.00029641	0.000505768	X	null	null	null	null	0	3	0.3616	0.00471237
STY0432	t2467	STM0397	phoB	positive response regulator for pho regulon	21	2	7.4647e-05	0.000339841	X	15	1	0.00030486	0.0003157	X	11	1	0.0022651	0.000771961	X	null	null	null	null	0	0	null	null
STY0456	t2446	STM0417	ribH	riboflavin synthase subunit beta	48	23	0.0088817	0.000846	X	79	39	0.00041613	0.000341297	X	65	29	4.57e-05	0.000363798	X	71	71	0.81078	0.0086278	43	57	0.37111	0.0048227
STY0492	t2410	STM0450	lon	ATP-dependent protease La	100	46	6.4361e-05	0.000296457	X	139	88	0.0015942	0.000392491	X	88	65	0.021508	0.00127773	X	46	77	0.010051	0.0008919	26	49	0.025085	0.00128448
STY0662	t2253	STM0614	ybdQ	putative universal stress protein	63	33	0.0079652	0.0007954	X	66	38	0.009717	0.00056314	X	56	14	5.6e-08	0.000159716	X	47	48	0.92558	0.0090566	22	21	0.62699	0.00755713
STY0872	t2055	STM0833	ompX	outer membrane protein	196	61	1.7e-15	5.78e-05	X	436	239	3.96e-13	9.39e-05	X	221	71	8.78e-22	4.44e-05	X	152	184	0.16844	0.0023499	85	83	0.41513	0.0050197
STY0896	t2033	STM0863	dacC	D-alanyl-D-alanine carboxypeptidase; penicillin-binding protein 6a	26	4	8.5491e-05	0.000347072	X	19	5	0.0052638	0.000494881	X	12	2	0.0051538	0.000922804	X	1	1	null	null	2	3	0.73985	0.00820331
STY0956	t1976	STM0958	trxB	thioredoxin reductase	125	65	0.0001467	0.000397686	X	81	60	0.11465	0.00133106	X	53	31	0.0065246	0.000984916	X	48	73	0.040495	0.0012607	36	32	0.36558	0.00480694
STY0981	t1953	STM0981	rpsA	30S ribosomal protein S1	186	224	0.0059944	0.000752	X	290	337	0.022529	0.000708191	X	286	436	3.13e-06	0.000239574	X	565	467	0.0001981	0.0004202	504	589	0.36992	0.00481482
STY1271	t1689	STM1231	phoP	transcriptional regulatory protein	91	33	1.43e-06	0.000195228	X	152	19	2.33e-26	2.56e-05	X	92	21	3.72e-13	7.99e-05	X	null	null	null	null	1	1	null	null
STY1677	t1313	STM1445	slyB	lipoprotein SlyB, putative	198	53	1.67e-18	4.34e-05	X	67	7	2.8e-13	8.53e-05	X	22	5	0.00049277	0.000576752	X	11	17	0.31463	0.0034734	7	9	0.76687	0.00843184
STY1878	t1119	STM1246	pagC	outer membrane invasion protein	48	3	5.8e-11	0.00010846	X	166	13	2.58e-34	1.71e-05	X	134	17	6.5e-26	2.66e-05	X	2	5	0.31816	0.0035077	44	109	2.31e-06	0.000252167
STY2289	t0793	STM2080	udg	UDP-glucose/GDP-mannose dehydrogenase	10	0	0.0088137	0.0008243	X	11	0	0.0037722	0.000477816	X	15	0	0.00014934	0.000443656	X	null	null	null	null	0	0	null	null
STY2527	t0566	STM2297	arnB	probable lipopolysaccharide biosynthesis protein	18	0	6.9131e-05	0.00032538	X	20	2	8.3414e-05	0.000221843	X	28	0	1.67e-08	0.000150843	X	null	null	null	null	0	0	null	null
STY2529	t0564	STM2299	arnA	Bifunctional polymyxin resistance protein	54	3	1.56e-12	7.95e-05	X	69	6	1.53e-14	7.68e-05	X	61	5	1.65e-14	7.1e-05	X	null	null	null	null	0	0	null	null
STY2666	t0427	STM2430	cysK	cysteine synthase A	67	28	0.00028914	0.00044107	X	22	10	0.044115	0.000912969	X	54	20	1.78e-05	0.000319432	X	14	12	0.63005	0.0064151	15	21	0.48583	0.00531127
STY2849	t2616	STM2660	clpB	protein disaggregation chaperone	152	83	0.00010516	0.000361533	X	242	136	2.14e-07	0.000136519	X	122	78	0.00029084	0.000496894	X	100	136	0.041841	0.001295	47	62	0.36345	0.00479905
STY2899	t2675	STM2781	virK	virulence protein	15	1	0.00043624	0.000455531	X	32	0	4.8e-09	0.000110922	X	12	0	0.0011551	0.000709849	X	null	null	null	null	0	0	null	null
STY3450	t3187	STM3267		lipoprotein, putative	71	27	4.471e-05	0.000289226	X	57	22	0.00012553	0.000230375	X	35	17	0.0061236	0.00094055	X	13	25	0.07103	0.0016209	15	17	0.9476	0.00985028
STY3807	t3555	STM4064	cdh	CDP-diacylglycerol pyrophosphatase	141	25	5.4e-19	3.62e-05	X	202	60	2.02e-18	5.12e-05	X	111	18	2.7e-19	5.32e-05	X	2	6	0.2018	0.00253	3	1	0.26745	0.00371158
STY3852	t3595	STM4026	yihX	hydrolase, haloacid dehalogenase-like family, putative	24	3	6.4639e-05	0.000303688	X	6	1	0.076654	0.00116041	X	7	1	0.031337	0.00148181	X	0	4	0.23824	0.0030103	1	1	null	null
STY4254	t3964	STM3557	ugpB	glycerol-3-phosphate ABC transporter, periplasmic glycerol-3-phosphate-binding protein	91	3	1.93e-22	2.17e-05	X	6	2	0.19791	0.00200512	X	56	0	3.3e-17	6.21e-05	X	null	null	null	null	0	0	null	null
STY4361	t4068	STM3437	rplB	ribosomal protein L2	76	126	3.5781e-05	0.000267534	X	79	109	0.016271	0.000665529	X	91	151	0.0009106	0.00068323	X	221	137	1.29e-06	0.0001887	220	183	0.004063	0.000795902
STY4364	t4071	STM3434	rpsC	ribosomal protein S3	91	135	0.00035366	0.000448301	X	178	224	0.0088894	0.000554608	X	171	251	0.0015004	0.000736469	X	250	187	0.0005744	0.0004717	250	234	0.063872	0.00186761
STY4370	t4077	STM3428	rplE	ribosomal protein L5	73	117	0.00015368	0.000412148	X	88	131	0.0016741	0.000401024	X	107	151	0.030165	0.00143745	X	367	194	4.02e-15	5.15e-05	299	180	4.26e-11	9.46e-05
STY4375	t4082	STM3423	rpsE	30S ribosomal protein S5	98	137	0.0013714	0.000564	X	78	108	0.015808	0.000648464	X	68	130	8.39e-05	0.000390417	X	233	168	0.0002537	0.000446	167	166	0.32419	0.0041844
STY4519	t4225	STM4319	phoN	nonspecific acid phosphatase precursor	89	9	1.55e-16	5.06e-05	X	16	0	0.00016118	0.000273038	X	15	0	0.00014934	0.000434783	X	null	null	null	null	0	0	null	null
STY4690	t4382	STM4330	groEL	TCP-1/cpn60 chaperonin family superfamily	909	653	1.17e-06	0.000187997	X	1185	789	6.37e-17	5.97e-05	X	906	820	0.00030197	0.000523514	X	761	880	0.032171	0.0012007	550	695	0.01934	0.00118991
STY0937	t1992	STM0941	ybjY	probable exported protein	35	3	1.26e-07	0.000159074	X	68	31	0.00033797	0.000324232	X	7	6	0.69983	0.00799468		4	7	0.42859	0.0047513	0	1	null	null
STY1498	t1477		hlyE	haemolysin HlyE	75	6	2.46e-15	6.51e-05	X	25	0	4.76e-07	0.000145051	X	null	null	null	null		null	null	null	null	null	null	null	null
STY1499	t1476			conserved hypothetical protein	24	1	1.65e-06	0.000202458	X	21	0	6.44e-06	0.000170648	X	null	null	null	null		null	null	null	null	null	null	null	null
STY2802	t0301	STM2555	glyA	serine hydroxymethyltransferase	106	176	9.41e-07	0.000173536	X	176	267	2.9e-06	0.000153584	X	74	159	3.7e-07	0.000195209		346	372	0.66633	0.0075386	191	264	0.018611	0.00117415
STY3094	t2865	STM2956	relA	GTP pyrophosphokinase	29	1	7.11e-08	0.000130152	X	20	8	0.03032	0.000827645	X	10	6	0.27206	0.00356699		8	13	0.33185	0.0036621	8	9	0.97392	0.00993696
STY3243	t3002	STM3090	metK	S-adenosylmethionine synthetase	67	119	1.0464e-05	0.00021692	X	143	171	0.062736	0.00106655	X	86	146	0.000644	0.000629991		225	229	0.80838	0.0086192	100	186	1.88e-05	0.000299448
STY0468	t2434	STM0429	phnS	Putative 2-aminoethylphophonate-binding periplasmic protein precursor	19	0	3.7248e-05	0.000281996	X	5	6	0.73971	0.00779863		6	2	0.15592	0.00259095	X	1	1	null	null	2	3	0.73985	0.00823483
STY1789	t1202	STM1322		probable hydrolase	15	1	0.00043624	0.000469993	X	7	3	0.25	0.00246587		11	4	0.059043	0.00180124	X	3	4	0.76782	0.0082419	6	9	0.56261	0.00628842
STY3735	t3477	STM4150	rplA	ribosomal protein L1	112	163	0.00015048	0.000404917	X	171	173	0.68819	0.00721843		136	227	3.73e-05	0.000354925	X	355	223	1.84e-09	0.0001029	342	289	0.00066588	0.000520095
STY4231	t3942	STM3580		lipoprotein, putative	64	15	1.11e-07	0.000151844	X	6	5	0.81508	0.00843003		14	3	0.0050949	0.000905058	X	7	16	0.080013	0.0017667	10	13	0.70249	0.00803783
STY4351	t4058	STM3447	rpsG	ribosomal protein S7	60	104	6.6326e-05	0.000318149	X	114	126	0.30852	0.00290956		135	172	0.13759	0.00244898	X	297	207	7.51e-06	0.0002659	239	223	0.065163	0.00192277
STY4352	t4059	STM3446	fusA	elongation factor EF-2	394	435	0.0075537	0.0007737	X	707	683	0.95646	0.00918942		697	898	0.00026258	0.000488021	X	1270	835	4.12e-26	3.43e-05	1146	954	3.74e-11	8.67e-05
STY4373	t4080	STM3425	rplF	ribosomal protein L6	83	139	1.0511e-05	0.00022415	X	83	93	0.3366	0.00309727		75	109	0.043173	0.00159716	X	270	169	1.38e-07	0.0001372	205	177	0.014939	0.00110323
STY0440	t2461	STM0402		antioxidant, AhpC/Tsa family, authentic frameshift	113	60	0.00047628	0.000484454	X	42	43	0.80086	0.00833618		49	31	0.020257	0.00126885		60	66	0.75917	0.00819039	53	41	0.08314	0.00212766
STY1886**	t1111		cdtB	putative toxin-like protein	14	0	0.0008019	0.0005134	X	5	0	0.13546	0.0015444		null	null	null	null		null	null	null	null	null	null	null	null
STY3881	t3621	STM3999	polA	DNA polymerase I	32	7	0.00012412	0.000375994	X	40	40	0.88847	0.0087372		41	34	0.26702	0.00354037		19	25	0.44745	0.0049314	15	31	0.04124	0.00158392
STY3909	t3650	STM3869	atpF	ATP synthase F0, B subunit	99	43	2.1983e-05	0.000245842	X	243	231	0.83581	0.00860921		148	227	0.00066307	0.000647737		56	112	4.33e-05	0.0003345	88	116	0.2153	0.00328605
STY3938	t3678	STM3842	yidC	probable membrane protein	4	22	0.00014195	0.000390456	X	15	16	0.79372	0.00830205		15	17	0.88324	0.0089441		22	17	0.36256	0.0038336	36	40	0.98783	0.0099606
STY0870	t2057	STM0831	dps	DNA protection during starvation conditions	32	25	0.54973	0.0053796		82	64	0.19516	0.00197099	X	61	22	3.33e-06	0.000248447	X	14	23	0.18077	0.0024099	13	17	0.65097	0.00785658
STY1155	t1801	STM1119	wrbA	TrpR binding protein WrbA	0	2	0.59211	0.0058568		19	11	0.17691	0.00180034	X	33	7	9.78e-06	0.000301686	X	null	null	null	null	7	7	0.84943	0.00874705
STY1334	t1629	STM1716		sohB protein, peptidase U7 family VC1060	15	8	0.21925	0.00274765		26	5	0.00016063	0.000255973	X	10	4	0.09391	0.00209406	X	6	8	0.66191	0.0074271	7	6	0.64601	0.00779
STY2370	t0715	STM2141	fbaB	fructose-bisphosphate aldolase	null	null	null	null		88	61	0.043635	0.000904437	X	35	2	1.39e-09	0.000124224	X	null	null	null	null	1	2	0.62582	0.00704492
STY3330	t3077	STM3157	yghA	oxidoreductase	null	null	null	null		17	9	0.14415	0.00162116	X	18	1	1.88e-05	0.000337178	X	null	null	null	null	1	0	null	null
STY4355	t4062	STM3443	bfr	bacterioferrin	null	null	null	null		13	6	0.13386	0.00148464	X	26	7	0.00040915	0.000559006	X	0	2	0.65439	0.0073756	5	6	0.89464	0.00914106
STY4721	t4415	STM4364	hflC	FtsH modulator	35	31	0.88596	0.0089805		187	121	0.00046864	0.000358362	X	119	75	0.00024867	0.000479148	X	24	66	1.76e-05	0.0003087	40	68	0.02891	0.0013948
STY2288	t0794		cld	polysaccharide chain length regulator	1	8	0.015676	0.000961678		40	13	0.0002775	0.000307167	X	14	12	0.57547	0.00568767		4	7	0.42859	0.0048113	11	26	0.028182	0.00137116
STY2711	t0385	STM2474	tktB	transketolase	11	8	0.62777	0.006363		24	9	0.011911	0.000571672	X	18	1	1.88e-05	0.000328305		null	null	null	null	5	1	0.070155	0.00200946
STY3648	t3389	STM3909	ilvC	ketol-acid reductoisomerase	153	149	0.60758	0.00632683		270	354	0.00016018	0.00024744	X	218	291	0.014791	0.001189		273	264	0.39109	0.0040566	176	294	1.14e-05	0.000291568
STY0231	t0210	STM0209	htrA	heat shock protein	137	39	2.36e-05	0.000196246		null	null	null	null		19	1	9.36e-06	0.000292813	X	21	7	0.0061617	0.0008405	6	3	0.24817	0.0034279
STY0780	t2139	STM0737	sucB	2-oxoglutarate dehydrogenase, E2 component, dihydrolipoamide succinyltransferase	11	34	0.00019017	0.000419378		11	14	0.50905	0.00460751		12	27	0.029937	0.00142857	X	12	23	0.085294	0.0018182	17	19	0.97763	0.00994484
STY2493	t0597	STM2267	ompC	outer membrane protein C precursor	262	279	0.08338	0.0016052		254	250	0.85929	0.00866894		148	85	2.69e-06	0.000230701	X	436	371	0.0040552	0.000729	70	84	0.61843	0.00668243
STY2710	t0257	STM2473	talA	transaldolase	null	null	null	null		30	22	0.32508	0.00300341		33	8	2.75e-05	0.000346051	X	null	null	null	null	7	5	0.45222	0.00520095
STY3926	t3666	STM3857	pstS	high-affinity phosphate transporter	296	46	9e-42	7.23e-06		161	8	1.56e-37	8.53e-06		191	5	0	8.87e-06	X	40	2	8.22e-11	7.72e-05	9	5	0.20711	0.00324665
STY3929	t3669	STM3854	pstB	phosphate ABC transporter, ATP-binding protein	33	2	6.04e-08	0.000122921		11	1	0.0037722	0.000486348		21	0	2.32e-06	0.000221828	X	6	2	0.16794	0.0023413	0	0	null	null
STY3930	t3670	STM3853	phoU	phosphate transport system regulatory protein	56	4	3.71e-12	0.000101229		31	4	2.92e-06	0.000162116		41	4	1.24e-09	0.00011535	X	13	5	0.054246	0.0014237	5	4	0.62861	0.00757289
STY4023	t3755	STM3763	mgtB	Mg2+ transporter	71	0	1.53e-19	2.89e-05		89	0	1.39e-25	3.41e-05		133	0	1.9e-41	1.77e-05	X	19	0	1.25e-05	0.0002916	1	0	null	null
STY4911	t4604	STM4561	osmY	hyperosmotically-inducible periplasmic protein	5	2	0.34477	0.0037021		44	34	0.32439	0.00299488		18	2	0.00011998	0.000417036	X	4	11	0.092104	0.0018525	9	17	0.18609	0.00301024
		PSLT046		putative carbonic anhydrase	null	null	null	null		null	null	null	null		16	1	7.5e-05	0.000372671	X	null	null	null	null	0	1	null	null
		STM3165	dkgA	2,5-diketo-D-gluconic acid reductase A	null	null	null	null		null	null	null	null		29	2	8.25e-08	0.000168589	X	null	null	null	null	3	3	0.90156	0.0093223
*Significant differential expression was observed between PhoP-inducing and non-inducing conditions in wild type strains, without concordant differential expression in the phoPQ- mutant.
**Multiple corrections performed only with those genes unique to S. Typhi
